# Supplementary material for: The burden of visual impairment among Ethiopian adult population: Systematic review and meta-analysis
Source: PLoS One. 2023 Jul 20;18(7):e0288707. doi: 10.1371/journal.pone.0288707 (PMC10358928; doi:10.1371/journal.pone.0288707)
Supplement: S2 File — (XLSX) [file pone.0288707.s002.xlsx]

## Sheet: Sheet1
Study ID		Representation	Sampling	Random selection	Non response bias	Data collection	Case Definition	Reliability and validity of study tool			Method of data collection		Prevalence period	Numerator and denominator		Summary Assessmen
Haile W,2015(18)		low risk	Low risk	Low risk	Low risk	Low risk	Low risk	Low risk	Low risk	Low risk	Low risk		Low risk	Low risk		Low risk
Cherinet et al,2018(9)		Low risk	Low risk	Low risk	Low risk	Low risk	Low risk	Low risk			High risk		Low risk	Low risk		Low risk
Diress et al,2021(19)		Low risk	Low risk	Low risk	Low risk	Low risk	Low risk	High risk			Low risk		Low risk	Low risk		Low risk
Abebe et al,2021(20)		Low risk	Low risk	Low risk	Low risk	High risk	Low risk	Low risk			Low risk		High risk	Low risk		Low risk
Seid et al,2022(10)		Low risk	Low risk	Low risk	Low risk	High risk	High risk	Low risk			High risk		Low risk	Low risk		low risk
Tiruneh et al,2021(21)		Low risk	Low risk	Low risk	Low risk	Low risk	Low risk	Low risk			Low risk		Low risk	Low risk		Low risk
Ketemaw Z,2017(22)		Low risk	Low risk	Low risk	Low risk	Low risk	Not clear	High risk			Low risk		Low risk	Low risk		Low risk
Getnet M et al,2021(23)		Low risk	Low risk	Low risk	Low risk	Low risk	Low risk	Low risk			Low risk		Low risk	Low risk		low risk
Temeselew et al,2020(24)		Low risk	Low risk	High risk	High risk	Low risk	Low risk	low risk	Low risk	Low risk	High risk	Medium risk	Low risk	Low risk	0	Medium
Melese M et al,2003(25)		Low risk	Low risk	Low risk	Low risk	High risk	Low risk	Low risk			Low risk		Low risk	High risk		High risk
Assegid Aga,2001(26)		high risk	Low risk	Low risk	Low risk	Low risk	Low risk	High risk			High risk		Low risk	Low risk		medium
Risk of bias assessment tool: Yes (low risk); No (high risk)
1. Representation: Was the study population a close representation of the national population?
2. Sampling: Was the sampling frame a true or close representation of the target population?
3. Random selection: Was some form of random selection used to select the sample OR was a census undertaken?
4. Non-response bias: Was the likelihood of non-response bias minimal?
5. Data collection: Were data collected directly from the subjects?
6. Case definition: Was an acceptable case definition used in the study?
7. Reliability and validity of study tool: Was the study instrument that measured the parameter of interest show to have reliability and validity?
8. Data collection: Was the same mode of data collection used for all subjects?
9. Prevalence period: Was the length of the prevalence period for the parameter of interest appropriate?
10. Numerators and denominators: Were the numerator(s) and denominator(s) for the parameter of interest appropriate?
The overall risk of bias was then scored according to the number of high risk of bias per study: low (≤2), moderate (3–4), and high (≥5).
